# Supplementary material for: Application of Band-Selective HSQC NMR in Species Discrimination and Adulteration Identification of Panax Linn
Source: Molecules. 2023 May 25;28(11):4332. doi: 10.3390/molecules28114332 (PMC10254554; doi:10.3390/molecules28114332)
Supplement: Supplementary file 1 [file molecules-28-04332-s001.zip]

Archive with 1 entries (1 files):
- Supplementary infromation.pdf
